# Supplementary material for: Prophylactic intervention of probiotics (L.acidophilus, L.rhamnosus GG) and celecoxib modulate Bax-mediated apoptosis in 1,2-dimethylhydrazine-induced experimental colon carcinogenesis
Source: BMC Cancer. 2018 Nov 13;18:1111. doi: 10.1186/s12885-018-4999-9 (PMC6234654; doi:10.1186/s12885-018-4999-9)
Supplement: Supplementary file 2 — Excel Data for figures: Excel sheets showing data for expression of K-ras, p53, Bax, Bcl-2 and caspase-3, 8, 9 (XLSX 11 kb) [file 12885_2018_4999_MOESM2_ESM.xlsx]

## Sheet: Bax
groups of animals	% expression	StD	AVE
control	100	3.04	96.97
DMH	20.6	2.055	55.845
celecoxib+DMH	45.8	2.7	67.696
L.acidophilus+celecoxib+DMH	80.5	3.15	100.35
L.rhamnosus GG+celecoxib+DMH	89.6	5.2	115.9
L.acidophilus+L.rhamnosus GG+celecoxib+DMH	72.4	0.65	99.1

## Sheet: Bcl2
	groups of animals	% EXPRESSION	StD	AVE
	control	100	1.725	59.95
	DMH	246	5.95	148.05
	celecoxib+DMH	223	2.70247	12
	L.acidophilus+celecoxib+DMH	166	5.735	100
	L.rhamnosus GG+Celecoxib+DMH	107	0.915	64.215
	L.acidophilus+L.rhamnosus GG+Celecoxib+DMH	200	0.685	129.415

## Sheet: p53
	groups of animals	% EXPRESSION	StD	AVE
	control	100	1.253	65.6
	DMH	43.8	3.38575	94.36
	celecoxib+DMH	49.8	0.750555	88.66
	L.acidophilus+celecoxib+DMH	64.5	3.16596	76.33
	L.rhamnosus GG+celecoxib+DMH	83.4	1.60961	72.21
	L.acidophilus+L.rhamnosus GG+celecoxib+DMH	54.7	2.04206	78.2

## Sheet: K-ras
	groups of animals	% expression	StD	AVE
	control	100	5.6	20
	DMH	600	8.3	120.7
	celecoxib+DMH	507	5.6	101.4
	L.acidophilus+celecoxib+DMH	385.25	2.1	77.05
	L.rhamnosus GG+celecoxib+DMH	292.85	1.7	58.57
	L.acidophilus+L.rhamnosus GG+celecoxib+DMH	479.8	1.9	95.96

## Sheet: Caspase 3, 8, 9
			AVE OD	StD	AVE OD	StD	AVE OD	StD
		groups of animals	caspase 3	caspase 3	caspase 8	caspase 8	caspase 9	caspase 9
		control	0.221	0.002	0.175	0.003	0.1173	0.002
		DMH	0.1443	0.00416	0.1346	0.00251	0.0966	0.00513
		celecoxib+DMH	0.189	0.002	0.1676	0.001528	0.10966	0.000577
		L.acidophilus+celecoxib+DMH	0.202	0.002646	0.1976	0.00152	0.141	0.001
		L.rhamnosus GG+celecoxib+DMH	0.2336	0.012897	0.2323	0.00611	0.128	0.004583
		L.acidophilus+L.rhamnosus GG+celecoxib+DMH	0.19466	0.003512	0.17	0.001	0.103	0.002
